# Supplementary material for: Quantitative Risk Assessment of Wind-Supported Transmission of Highly Pathogenic Avian Influenza Virus to Dutch Poultry Farms via Fecal Particles from Infected Wild Birds in the Environment
Source: Pathogens. 2024 Jul 8;13(7):571. doi: 10.3390/pathogens13070571 (PMC11279698; doi:10.3390/pathogens13070571)
Supplement: Supplementary file 1 [file pathogens-13-00571-s001.zip]

Archive with 1 entries (1 files):
- pathogens-3065873-supplementary.pdf
